# Supplementary material for: ﻿Big diversity in a small hotspot: two new species of Leptophlebiidae (Insecta, Ephemeroptera) from New Caledonia
Source: Zookeys. 2023 Jan 25;1143:71–88. doi: 10.3897/zookeys.1143.96148 (PMC10208365; doi:10.3897/zookeys.1143.96148)
Supplement: XML Treatment for Fasciamirus petersorum [file zookeys.1143.96148-treatment1.xml]

<!DOCTYPE tp:taxon-treatment
  PUBLIC "-//TaxonX//DTD Taxonomic Treatment Publishing DTD v0 20100105//EN" "tax-treatment-NSO.dtd">
<tp:taxon-treatment xmlns:tp="http://www.plazi.org/taxpub"><tp:treatment-meta><kwd-group><label>Taxon classification</label><kwd>
                <named-content content-type="kingdom">Animalia</named-content>
              </kwd><kwd>
                <named-content content-type="order">Ephemeroptera</named-content>
              </kwd><kwd>
                <named-content content-type="family">Leptophlebiidae</named-content>
              </kwd></kwd-group><mixed-citation publication-type="journal"><person-group><name><surname>Hrivniak</surname><given-names>Ľuboš</given-names></name><name><surname>Sartori</surname><given-names>Michel</given-names></name><name><surname>Sroka</surname><given-names>Pavel</given-names></name><name><surname>Bojková</surname><given-names>Jindřiška</given-names></name></person-group><article-title>﻿Big diversity in a small hotspot: two new species of <tp:taxon-name><tp:taxon-name-part taxon-name-part-type="family">Leptophlebiidae</tp:taxon-name-part></tp:taxon-name> (<tp:taxon-name><tp:taxon-name-part taxon-name-part-type="class">Insecta</tp:taxon-name-part></tp:taxon-name>, <tp:taxon-name><tp:taxon-name-part taxon-name-part-type="order">Ephemeroptera</tp:taxon-name-part></tp:taxon-name>) from New Caledonia</article-title><source>Zookeys</source><day>25</day><month>01</month><year>2023</year><volume>1143</volume><fpage>71</fpage><lpage>88</lpage><pub-id pub-id-type="doi">10.3897/zookeys.1143.96148</pub-id></mixed-citation></tp:treatment-meta><tp:nomenclature><label>﻿</label><tp:taxon-name>
              <object-id xmlns:xlink="http://www.w3.org/1999/xlink" content-type="arpha" xlink:type="simple">C11949A5-C54E-5B6A-AA96-083CD15E848C</object-id>
              <tp:taxon-name-part taxon-name-part-type="genus" reg="Fasciamirus">Fasciamirus</tp:taxon-name-part>
              <tp:taxon-name-part taxon-name-part-type="species" reg="petersorum">petersorum</tp:taxon-name-part>
              <object-id xmlns:xlink="http://www.w3.org/1999/xlink" content-type="zoobank" xlink:type="simple">https://zoobank.org/F1FC1C40-C49C-45CC-BF8D-E7C9CE961991</object-id>
            </tp:taxon-name><tp:taxon-authority>Hrivniak &amp; Bojková</tp:taxon-authority><tp:taxon-status xmlns:xlink="http://www.w3.org/1999/xlink" xlink:type="simple">sp. nov.</tp:taxon-status></tp:nomenclature><tp:treatment-sec sec-type="material" id="SECID0EABAG"><title>Material examined.</title><p><bold><italic>Holotype</italic>.</bold> Female larva, New Caledonia; Les Koghis, headwaters of Ouanéoué (Loc. 59/2022), <named-content xmlns:xlink="http://www.w3.org/1999/xlink" content-type="dwc:verbatimCoordinates" xlink:type="simple"><named-content content-type="geo-json" specific-use="{&#34;type&#34;:&#34;Point&#34;,&#34;coordinates&#34;:[166.509417,-22.175528]}" id="NCID0EOBAG" xlink:type="simple">-22.1755278, 166.5094167</named-content></named-content>, 510 m a.s.l.; 22.01.2022; leg. J. Bojková, Ľ. Hrivniak. Deposited in <named-content xmlns:xlink="http://www.w3.org/1999/xlink" content-type="dwc:institutional_code" xlink:title="Museum of Zoology, Lausanne" xlink:href="http://grbio.org/institution/musee-zoologique-0" xlink:type="simple">MZL</named-content>. <bold><italic>Paratypes</italic>.</bold> 33 larvae, same data as holotype. Deposited in <named-content xmlns:xlink="http://www.w3.org/1999/xlink" content-type="dwc:institutional_code" xlink:title="Museum of Zoology, Lausanne" xlink:href="http://grbio.org/institution/musee-zoologique-0" xlink:type="simple">MZL</named-content>. 12 larvae, New Caledonia; left tributary of Rivière Bleu, Cornes du diable (Loc. 63/2022), <named-content xmlns:xlink="http://www.w3.org/1999/xlink" content-type="dwc:verbatimCoordinates" xlink:type="simple"><named-content content-type="geo-json" specific-use="{&#34;type&#34;:&#34;Point&#34;,&#34;coordinates&#34;:[166.613000,-22.069111]}" id="NCID0ECCAG" xlink:type="simple">-22.0691111, 166.6130000</named-content></named-content>, 350 m a.s.l.; 22.01.2022; leg. J. Bojková, Ľ. Hrivniak (9 larvae deposited in <named-content xmlns:xlink="http://www.w3.org/1999/xlink" content-type="dwc:institutional_code" xlink:title="Museum of Zoology, Lausanne" xlink:href="http://grbio.org/institution/musee-zoologique-0" xlink:type="simple">MZL</named-content>, 3 larvae mounted on slides and deposited in <abbrev xmlns:xlink="http://www.w3.org/1999/xlink" xlink:title="Biology Centre of the Czech Academy of Sciences, Institute of Entomology" id="ABBRID0ELCAG" xlink:type="simple">IECA</abbrev>—DNA extracted). 4 larvae, New Caledonia; Païta, Carignan above villages of Païta (Loc. 56/2022), <named-content xmlns:xlink="http://www.w3.org/1999/xlink" content-type="dwc:verbatimCoordinates" xlink:type="simple"><named-content content-type="geo-json" specific-use="{&#34;type&#34;:&#34;Point&#34;,&#34;coordinates&#34;:[166.374694,-22.078528]}" id="NCID0ESCAG" xlink:type="simple">-22.0785278, 166.3746944</named-content></named-content>, 170 m a.s.l.; 20.01.2022; leg. J. Bojková, Ľ. Hrivniak (2 larvae deposited in <named-content xmlns:xlink="http://www.w3.org/1999/xlink" content-type="dwc:institutional_code" xlink:title="Museum of Zoology, Lausanne" xlink:href="http://grbio.org/institution/musee-zoologique-0" xlink:type="simple">MZL</named-content>; 2 larvae mounted on slides and deposited in <abbrev xmlns:xlink="http://www.w3.org/1999/xlink" xlink:title="Biology Centre of the Czech Academy of Sciences, Institute of Entomology" id="ABBRID0E2CAG" xlink:type="simple">IECA</abbrev>—DNA extracted). 4 larvae (1 mounted on slide—DNA extracted), New Caledonia; Route de la Rivière Blanche, unnamed brook, (Loc. 46/2022), <named-content xmlns:xlink="http://www.w3.org/1999/xlink" content-type="dwc:verbatimCoordinates" xlink:type="simple"><named-content content-type="geo-json" specific-use="{&#34;type&#34;:&#34;Point&#34;,&#34;coordinates&#34;:[166.665222,-22.158667]}" id="NCID0ECDAG" xlink:type="simple">-22.1586667, 166.6652222</named-content></named-content>, 175 m a.s.l.; 25.01.2022; leg. J. Bojková, Ľ. Hrivniak. Deposited in <abbrev xmlns:xlink="http://www.w3.org/1999/xlink" xlink:title="Biology Centre of the Czech Academy of Sciences, Institute of Entomology" id="ABBRID0EHDAG" xlink:type="simple">IECA</abbrev>. 2 larvae (1 mounted on slide—DNA extracted), New Caledonia; Païta, small brook near the river (Loc. 57/2022), <named-content xmlns:xlink="http://www.w3.org/1999/xlink" content-type="dwc:verbatimCoordinates" xlink:type="simple"><named-content content-type="geo-json" specific-use="{&#34;type&#34;:&#34;Point&#34;,&#34;coordinates&#34;:[166.374222,-22.079056]}" id="NCID0EODAG" xlink:type="simple">-22.0790556, 166.3742222</named-content></named-content>, 170 m a.s.l.; 20.01.2022; leg. J. Bojková, Ľ. Hrivniak. Deposited in <abbrev xmlns:xlink="http://www.w3.org/1999/xlink" xlink:title="Biology Centre of the Czech Academy of Sciences, Institute of Entomology" id="ABBRID0ETDAG" xlink:type="simple">IECA</abbrev>.</p></tp:treatment-sec><tp:treatment-sec sec-type="description" id="SECID0EXDAG"><title>Description of larva.</title><p>Body length of female late-instar larvae 8.0 mm, male 6.0–7.0 mm. Body covered with sparse hair-like setae.</p><p><bold><italic>Head</italic>.</bold> Prognathous, antennae more than 2× longer than head. Color light brown with dark brown markings between ocelli and antennae as in Fig. <xref ref-type="fig" rid="F3">3A</xref>.</p><fig id="F3" position="float" orientation="portrait"><object-id xmlns:xlink="http://www.w3.org/1999/xlink" content-type="doi" xlink:type="simple">10.3897/zookeys.1143.96148.figure3</object-id><object-id xmlns:xlink="http://www.w3.org/1999/xlink" content-type="arpha" xlink:type="simple">17616A72-AF79-5EEB-8482-B77C22AB3005</object-id><label>Figure 3.</label><caption><p><italic><tp:taxon-name><tp:taxon-name-part taxon-name-part-type="genus" reg="Fasciamirus">Fasciamirus</tp:taxon-name-part><tp:taxon-name-part taxon-name-part-type="species" reg="petersorum">petersorum</tp:taxon-name-part></tp:taxon-name></italic> sp. nov., larva: <bold>A</bold> habitus dorsal <bold>B</bold> habitus lateral <bold>C</bold> habitus ventral <bold>D, E</bold> foreleg <bold>F–J</bold> abdomen.</p></caption><graphic xmlns:xlink="http://www.w3.org/1999/xlink" xlink:href="zookeys-1143-071_article-96148__-g003.jpg" position="float" orientation="portrait" xlink:type="simple" id="oo_800598.jpg"><uri content-type="original_file" xlink:type="simple">https://binary.pensoft.net/fig/800598</uri></graphic></fig><p><bold><italic>Mouthparts</italic>.</bold> Labrum and clypeus shape as in Fig. <xref ref-type="fig" rid="F4">4A</xref>. Labrum twice wider than long; clypeus of similar proportions or slightly narrower. Dorsal surface of labrum with scattered hair-like setae and two irregular rows of bristle-like setae along anterior margin (Fig. <xref ref-type="fig" rid="F4">4A</xref>, left half; setae marked with black dots). Anterior margin deeply cleft medially with 2 large denticles, sometimes reduced or absent (Fig. <xref ref-type="fig" rid="F4">4A</xref>). Ventral surface with long hair-like setae submedially and anterolaterally (Fig. <xref ref-type="fig" rid="F4">4A</xref>, right half; setae marked with black dots). Hypopharynx shape as in Fig. <xref ref-type="fig" rid="F6">6A</xref>. Lingua with well-developed lateral processes and anterior margin deeply cleft. Superlingua extended laterally with bristle-like setae along dorsal margin, lateral margins rounded (Fig. <xref ref-type="fig" rid="F6">6A</xref>). Both mandibles with two incisor groups, separated from base and equipped with denticles (Fig. <xref ref-type="fig" rid="F4">4B, C</xref>). Prostheca of right and left mandible similar, divided into two branches, one comb-like, second with long filaments apically (Fig. <xref ref-type="fig" rid="F4">4B, C</xref>). Maxillae shape and setation as on Fig. <xref ref-type="fig" rid="F6">6B</xref>. Maxillary palps three-segmented, first and second segment of approximately same length, length of third segment 0.61–0.72 of second segment. Third segment triangular, broad at base. Shape of glossae and paraglossae as in Fig. <xref ref-type="fig" rid="F4">4D</xref>. Labial palps three-segmented, first and second segment of approximately same length, length of third segment 0.35–0.41 of second segment. Third segment triangular, broad at base with spine-like setae on inner and dorsal margins (Fig. <xref ref-type="fig" rid="F4">4D</xref>, left half).</p><fig id="F4" position="float" orientation="portrait"><object-id xmlns:xlink="http://www.w3.org/1999/xlink" content-type="doi" xlink:type="simple">10.3897/zookeys.1143.96148.figure4</object-id><object-id xmlns:xlink="http://www.w3.org/1999/xlink" content-type="arpha" xlink:type="simple">6009857B-D150-5316-85D2-D418E40E7A8C</object-id><label>Figure 4.</label><caption><p><italic><tp:taxon-name><tp:taxon-name-part taxon-name-part-type="genus" reg="Fasciamirus">Fasciamirus</tp:taxon-name-part><tp:taxon-name-part taxon-name-part-type="species" reg="petersorum">petersorum</tp:taxon-name-part></tp:taxon-name></italic> sp. nov., larva: <bold>A</bold> labrum (left half dorsal, right half ventral), clypeus, and variability of anterior margin of labrum <bold>B</bold> incisors and prostheca of left mandible <bold>C</bold> incisors and prosteca of right mandible <bold>D</bold> labium (left half dorsal, right half ventral) <bold>E</bold> foreleg <bold>F</bold> tarsal claw of foreleg <bold>G</bold> abdomen in lateral view (segments V–X) <bold>H</bold> abdomen in ventral view (segments V–IX <bold>I</bold> gill I <bold>J</bold> gill IV.</p></caption><graphic xmlns:xlink="http://www.w3.org/1999/xlink" xlink:href="zookeys-1143-071_article-96148__-g004.jpg" position="float" orientation="portrait" xlink:type="simple" id="oo_800599.jpg"><uri content-type="original_file" xlink:type="simple">https://binary.pensoft.net/fig/800599</uri></graphic></fig><p><bold><italic>Thorax</italic>.</bold> Light brown with dark brown markings dorsally. Ganglia darkened. (Fig. <xref ref-type="fig" rid="F3">3A–C</xref>).</p><p><bold><italic>Legs</italic>.</bold> Femora with dark brown macula near apex and base as in Fig. <xref ref-type="fig" rid="F3">3D, E</xref>. Tibiae and tarsi yellowish brown. Maximum width of tibiae 1.62–2.00× maximum width of tarsi. Tibiae oval in cross-section. Inner margins of femora indented in apical half. Claws with denticles apically progressively larger (Fig. <xref ref-type="fig" rid="F4">4F</xref>).</p><p><bold><italic>Abdomen</italic>.</bold> Terga dark brown with pale markings as in Fig. <xref ref-type="fig" rid="F3">3F–J</xref>. Shape of pale markings vary from triangular (Fig. <xref ref-type="fig" rid="F3">3G–I</xref>) to longitudinal stripe with pair of lateral spots (Fig. <xref ref-type="fig" rid="F3">3F, J</xref>). Markings most expressed on terga II–VI. Sterna I–IX with medio-lateral brown maculae (Fig. <xref ref-type="fig" rid="F3">3C</xref>) and darkened ganglia. Posterolateral spines on abdominal segments (V)VI–IX (Fig. <xref ref-type="fig" rid="F4">4G, H</xref>). Spine on segment IX apically indented. Sternum IX widely rounded posteriorly (Fig. <xref ref-type="fig" rid="F4">4H</xref>).</p><p><bold><italic>Gills</italic>.</bold> On abdominal segments I–VII. Shape of all gills alike, lanceolate, elongated, and smoothly tapered to apex (Fig. <xref ref-type="fig" rid="F4">4I, J</xref>). All gills divided from near base. Lamellae grey, tracheae blackish.</p><p><bold><italic>Caudal filaments</italic>.</bold> Yellowish brown, terminal filament little longer that cerci. Length of cerci approximately 1.4× body length.</p></tp:treatment-sec><tp:treatment-sec sec-type="Subimago, imago, and egg" id="SECID0ETKAG"><title>Subimago, imago, and egg.</title><p>Unknown.</p></tp:treatment-sec><tp:treatment-sec sec-type="etymology" id="SECID0EYKAG"><title>Etymology.</title><p>The species is named in honour of Janice G. Peters and William L. Peters, who discovered and described an amazing variety of New Caledonian mayflies. Plural.</p></tp:treatment-sec><tp:treatment-sec sec-type="Generic attribution" id="SECID0E4KAG"><title>Generic attribution.</title><p>The larva of the genus <italic><tp:taxon-name><tp:taxon-name-part taxon-name-part-type="genus" reg="Fasciamirus">Fasciamirus</tp:taxon-name-part></tp:taxon-name></italic> was defined by <xref ref-type="bibr" rid="B23">Peters et al. (1990)</xref> based on the following morphological characters: i) inner margin of third segment of labial palps has thick heavy spines; ii) glossae of labium are straight; iii) maximum width of tibiae is 2 times maximum width of tarsi; (iv) abdominal gills I differ from gills II–VII; gill I is long, slender, usually without fork while gills II–VII are forked and each portion is long and smoothly tapered to apex; distance from base to fork of gills II–V exceeds length of ensuing segment; and (v) denticles on claws are progressively larger apically, except the apical denticle is a little larger. <italic><tp:taxon-name><tp:taxon-name-part taxon-name-part-type="genus" reg="Fasciamirus">Fasciamirus</tp:taxon-name-part></tp:taxon-name></italic> is also characterized by specific coloration pattern of femora in larval stages and adults consisting of dark brown macula near apex and base (<xref ref-type="bibr" rid="B23">Peters et al. 1990</xref>: fig. 119).</p><p>It should be noted that the genus <italic><tp:taxon-name><tp:taxon-name-part taxon-name-part-type="genus" reg="Fasciamirus">Fasciamirus</tp:taxon-name-part></tp:taxon-name></italic> was described based only on a single species, <italic><tp:taxon-name><tp:taxon-name-part taxon-name-part-type="genus" reg="Fasciamirus">F.</tp:taxon-name-part><tp:taxon-name-part taxon-name-part-type="species" reg="rae">rae</tp:taxon-name-part></tp:taxon-name></italic> Peters, Peters &amp; Edmunds, 1990. Therefore, larger variability in some characters can be expected when other congeneric species are described. The new species <italic><tp:taxon-name><tp:taxon-name-part taxon-name-part-type="genus" reg="Fasciamirus">F.</tp:taxon-name-part><tp:taxon-name-part taxon-name-part-type="species" reg="petersorum">petersorum</tp:taxon-name-part></tp:taxon-name></italic> sp. nov. possesses most of the morphological characters of the genus as defined by Peters at al. (1990). The exception are gills that are all alike and divided near the base. We have also found variability in the width of tibiae in respect to the width of tarsi. While Peters at al. (1990) defined the width of tibiae as 2× width of tarsi, we found that the width of tibiae varies between 1.62–2.00× maximum width of tarsi. Despite these incongruences, most generic characters defining <italic><tp:taxon-name><tp:taxon-name-part taxon-name-part-type="genus" reg="Fasciamirus">Fasciamirus</tp:taxon-name-part></tp:taxon-name></italic> are shared in <italic><tp:taxon-name><tp:taxon-name-part taxon-name-part-type="genus" reg="Fasciamirus">F.</tp:taxon-name-part><tp:taxon-name-part taxon-name-part-type="species" reg="petersorum">petersorum</tp:taxon-name-part></tp:taxon-name></italic> sp. nov. Therefore, we are confident that the new species belongs to the genus <italic><tp:taxon-name><tp:taxon-name-part taxon-name-part-type="genus" reg="Fasciamirus">Fasciamirus</tp:taxon-name-part></tp:taxon-name></italic> and the differences from <italic><tp:taxon-name><tp:taxon-name-part taxon-name-part-type="genus" reg="Fasciamirus">F.</tp:taxon-name-part><tp:taxon-name-part taxon-name-part-type="species" reg="rae">rae</tp:taxon-name-part></tp:taxon-name></italic> represent intrageneric variability.</p><p>Finally, the attribution of the new species to the genus <italic><tp:taxon-name><tp:taxon-name-part taxon-name-part-type="genus" reg="Fasciamirus">Fasciamirus</tp:taxon-name-part></tp:taxon-name></italic> is based on the synthesis of larval morphological characters given by <xref ref-type="bibr" rid="B23">Peters et al. (1990)</xref> and the identification key to the genera of New Caledonian <tp:taxon-name><tp:taxon-name-part taxon-name-part-type="family">Leptophlebiidae</tp:taxon-name-part></tp:taxon-name> by <xref ref-type="bibr" rid="B13">Mary (2017)</xref> as follows: i) femora with distinct coloration pattern consisting of dark brown maculae near the apex and base (Fig. <xref ref-type="fig" rid="F3">3D, E</xref>); ii) gills lanceolate, narrow (width of both branches less than 1/3 of the length), elongated and gently tapering to the apex (Fig. <xref ref-type="fig" rid="F4">4I, J</xref>); iii) third segment of labial palps broad, triangular, with spine-like setae on inner margins (Fig. <xref ref-type="fig" rid="F4">4D</xref>); iv) glossae of labium are straight (Fig. <xref ref-type="fig" rid="F4">4D</xref>); and v) denticles on claws are progressively larger apically, except the apical denticle is a little larger (Fig. <xref ref-type="fig" rid="F4">4F</xref>). Additionally, we add the narrow triangular shape of the third segment of maxillary palps (<xref ref-type="bibr" rid="B23">Peters et al. 1990</xref>: fig. 104; Fig. <xref ref-type="fig" rid="F6">6B</xref>) among generic diagnostic characters of <italic><tp:taxon-name><tp:taxon-name-part taxon-name-part-type="genus" reg="Fasciamirus">Fasciamirus</tp:taxon-name-part></tp:taxon-name></italic>.</p></tp:treatment-sec><tp:treatment-sec sec-type="Larval morphological diagnostics" id="SECID0EVPAG"><title>Larval morphological diagnostics.</title><p><italic><tp:taxon-name><tp:taxon-name-part taxon-name-part-type="genus" reg="Fasciamirus">Fasciamirus</tp:taxon-name-part><tp:taxon-name-part taxon-name-part-type="species" reg="petersorum">petersorum</tp:taxon-name-part></tp:taxon-name></italic> sp. nov. can be distinguished by a combination of the following characters: i) length of the third segment of labial palps reaching 0.35–0.41 times that of the second segment (Fig. <xref ref-type="fig" rid="F4">4D</xref>,); ii) gills on abdominal segments I–VII similar and divided from the base (Fig. <xref ref-type="fig" rid="F4">4I, J</xref>); and iii) anterior margin of labrum with two large denticles medially (sometimes reduced, Fig. <xref ref-type="fig" rid="F4">4A</xref>).</p></tp:treatment-sec><tp:treatment-sec sec-type="Differential diagnosis" id="SECID0ESQAG"><title>Differential diagnosis.</title><p>The species <italic><tp:taxon-name><tp:taxon-name-part taxon-name-part-type="genus" reg="Fasciamirus">F.</tp:taxon-name-part><tp:taxon-name-part taxon-name-part-type="species" reg="petersorum">petersorum</tp:taxon-name-part></tp:taxon-name></italic> sp. nov. is the second species described in the genus <italic><tp:taxon-name><tp:taxon-name-part taxon-name-part-type="genus" reg="Fasciamirus">Fasciamirus</tp:taxon-name-part></tp:taxon-name></italic>. It can be distinguished from <italic><tp:taxon-name><tp:taxon-name-part taxon-name-part-type="genus" reg="Fasciamirus">F.</tp:taxon-name-part><tp:taxon-name-part taxon-name-part-type="species" reg="rae">rae</tp:taxon-name-part></tp:taxon-name></italic> by the following characters: i) gills I–VII are similar and all divided from the base (Fig. <xref ref-type="fig" rid="F4">4I, J</xref>), in contrast to <italic><tp:taxon-name><tp:taxon-name-part taxon-name-part-type="genus" reg="Fasciamirus">F.</tp:taxon-name-part><tp:taxon-name-part taxon-name-part-type="species" reg="rae">rae</tp:taxon-name-part></tp:taxon-name></italic>, in which the first pair of gills is usually undivided, forming a single filament, and gills II–VI are divided at ¼ from the base (<xref ref-type="bibr" rid="B23">Peters et al. 1990</xref>: figs 121, 122); ii) the third segment of labial palps is reduced, its length reaching only to about ¼ of the second segment (Fig. <xref ref-type="fig" rid="F4">4D</xref>) [In <italic><tp:taxon-name><tp:taxon-name-part taxon-name-part-type="genus" reg="Fasciamirus">F.</tp:taxon-name-part><tp:taxon-name-part taxon-name-part-type="species" reg="rae">rae</tp:taxon-name-part></tp:taxon-name></italic>, the third segment of labial palps reaches up to 3/5 of the second segment length and is thus only slightly shorter than the second segment (<xref ref-type="bibr" rid="B23">Peters et al. 1990</xref>: fig. 117)]; and iii) the anteromedian margin of labrum has two large denticles that are sometimes reduced (Fig. <xref ref-type="fig" rid="F4">4A</xref>), in contrast to <italic><tp:taxon-name><tp:taxon-name-part taxon-name-part-type="genus" reg="Fasciamirus">F.</tp:taxon-name-part><tp:taxon-name-part taxon-name-part-type="species" reg="rae">rae</tp:taxon-name-part></tp:taxon-name></italic> with 5 (rarely 6) denticles (<xref ref-type="bibr" rid="B23">Peters et al. 1990</xref>: fig. 100). The reduction of denticulation on the anteromedian margin of labrum in <italic><tp:taxon-name><tp:taxon-name-part taxon-name-part-type="genus" reg="Fasciamirus">F.</tp:taxon-name-part><tp:taxon-name-part taxon-name-part-type="species" reg="petersorum">petersorum</tp:taxon-name-part></tp:taxon-name></italic> sp. nov. was found in genetically similar specimens and represents intraspecific variation.</p></tp:treatment-sec><tp:treatment-sec sec-type="distribution" id="SECID0EZTAG"><title>Distribution and habitat preferences.</title><p>The species is distributed in the southern province of Grande Terre (Fig. <xref ref-type="fig" rid="F1">1</xref>) on ultramafic bedrock. It was found only in clear brooks flowing in pristine (or near-natural) forests, in the vicinity of Mounts Koghis near Dumbéa, Mont Mou near Païta, and Rivière Bleu. Despite low altitude (170–510 m a.s.l.), the brooks have a mountainous character and are relatively cold (19–22 °C in summer; other streams were usually 25–30 °C at that time). They included very small (less than one metre wide) or small (mean width 2–6 m) cascading brooks with prevailing turbulent flow and stony substrate (Fig. <xref ref-type="fig" rid="F7">7</xref>). However, larvae were collected in slow-flowing microhabitats with sandy and fine gravel substrate in pools.</p></tp:treatment-sec><tp:treatment-sec><!--Section generated to contain objects referenced in tp:taxon-treatment.--><fig id="F6" position="float" orientation="portrait"><object-id xmlns:xlink="http://www.w3.org/1999/xlink" content-type="doi" xlink:type="simple">10.3897/zookeys.1143.96148.figure6</object-id><object-id xmlns:xlink="http://www.w3.org/1999/xlink" content-type="arpha" xlink:type="simple">4484EB51-8ACC-5E79-B7C2-634001D36587</object-id><label>Figure 6.</label><caption><p><bold>A</bold> hypopharynx of <italic><tp:taxon-name><tp:taxon-name-part taxon-name-part-type="genus" reg="Fasciamirus">Fasciamirus</tp:taxon-name-part><tp:taxon-name-part taxon-name-part-type="species" reg="petersorum">petersorum</tp:taxon-name-part></tp:taxon-name></italic> sp. nov. <bold>B</bold> maxilla of <italic><tp:taxon-name><tp:taxon-name-part taxon-name-part-type="genus" reg="Fasciamirus">F.</tp:taxon-name-part><tp:taxon-name-part taxon-name-part-type="species" reg="petersorum">petersorum</tp:taxon-name-part></tp:taxon-name></italic> sp. nov. <bold>C</bold> hypopharynx of <italic><tp:taxon-name><tp:taxon-name-part taxon-name-part-type="genus" reg="Simulacala">Simulacala</tp:taxon-name-part><tp:taxon-name-part taxon-name-part-type="species" reg="rara">rara</tp:taxon-name-part></tp:taxon-name></italic> sp. nov. <bold>D</bold> maxilla of <italic><tp:taxon-name><tp:taxon-name-part taxon-name-part-type="genus" reg="Simulacala">S.</tp:taxon-name-part><tp:taxon-name-part taxon-name-part-type="species" reg="rara">rara</tp:taxon-name-part></tp:taxon-name></italic> sp. nov.</p></caption><graphic xmlns:xlink="http://www.w3.org/1999/xlink" xlink:href="zookeys-1143-071_article-96148__-g006.jpg" position="float" orientation="portrait" xlink:type="simple" id="oo_800601.jpg"><uri content-type="original_file" xlink:type="simple">https://binary.pensoft.net/fig/800601</uri></graphic></fig><fig id="F1" position="float" orientation="portrait"><object-id xmlns:xlink="http://www.w3.org/1999/xlink" content-type="doi" xlink:type="simple">10.3897/zookeys.1143.96148.figure1</object-id><object-id xmlns:xlink="http://www.w3.org/1999/xlink" content-type="arpha" xlink:type="simple">3CDBE8E1-F96B-5BF7-8F55-8A138D35E4A4</object-id><label>Figure 1.</label><caption><p>Location of New Caledonia and distribution of the two new species in Grande Terre, <italic><tp:taxon-name><tp:taxon-name-part taxon-name-part-type="genus" reg="Fasciamirus">Fasciamirus</tp:taxon-name-part><tp:taxon-name-part taxon-name-part-type="species" reg="petersorum">petersorum</tp:taxon-name-part></tp:taxon-name></italic> sp. nov. – orange circles and <italic><tp:taxon-name><tp:taxon-name-part taxon-name-part-type="genus" reg="Simulacala">Simulacala</tp:taxon-name-part><tp:taxon-name-part taxon-name-part-type="species" reg="rara">rara</tp:taxon-name-part></tp:taxon-name></italic> sp. nov. – red circle.</p></caption><graphic xmlns:xlink="http://www.w3.org/1999/xlink" xlink:href="zookeys-1143-071_article-96148__-g001.jpg" position="float" orientation="portrait" xlink:type="simple" id="oo_800596.jpg"><uri content-type="original_file" xlink:type="simple">https://binary.pensoft.net/fig/800596</uri></graphic></fig><fig id="F7" position="float" orientation="portrait"><object-id xmlns:xlink="http://www.w3.org/1999/xlink" content-type="doi" xlink:type="simple">10.3897/zookeys.1143.96148.figure7</object-id><object-id xmlns:xlink="http://www.w3.org/1999/xlink" content-type="arpha" xlink:type="simple">D1C5254D-304F-58EB-8CA5-5872EFDD06A5</object-id><label>Figure 7.</label><caption><p><bold>A</bold> type locality of <italic><tp:taxon-name><tp:taxon-name-part taxon-name-part-type="genus" reg="Fasciamirus">Fasciamirus</tp:taxon-name-part><tp:taxon-name-part taxon-name-part-type="species" reg="petersorum">petersorum</tp:taxon-name-part></tp:taxon-name></italic> sp. nov. <bold>B, C</bold> variability in habitat of <italic><tp:taxon-name><tp:taxon-name-part taxon-name-part-type="genus" reg="Fasciamirus">F.</tp:taxon-name-part><tp:taxon-name-part taxon-name-part-type="species" reg="petersorum">petersorum</tp:taxon-name-part></tp:taxon-name></italic> sp. nov. <bold>D, E</bold> type locality of <italic><tp:taxon-name><tp:taxon-name-part taxon-name-part-type="genus" reg="Simulacala">Simulacala</tp:taxon-name-part><tp:taxon-name-part taxon-name-part-type="species" reg="rara">rara</tp:taxon-name-part></tp:taxon-name></italic> sp. nov.</p></caption><graphic xmlns:xlink="http://www.w3.org/1999/xlink" xlink:href="zookeys-1143-071_article-96148__-g007.jpg" position="float" orientation="portrait" xlink:type="simple" id="oo_800602.jpg"><uri content-type="original_file" xlink:type="simple">https://binary.pensoft.net/fig/800602</uri></graphic></fig></tp:treatment-sec><ref-list><ref id="B23"><mixed-citation xmlns:xlink="http://www.w3.org/1999/xlink" xlink:type="simple"><person-group><name name-style="western"><surname>Peters</surname><given-names>WL</given-names></name><name name-style="western"><surname>Peters</surname><given-names>JG</given-names></name><name name-style="western"><surname>Edmunds</surname><given-names>Jr GF</given-names></name></person-group> (<year>1990</year>) <article-title>The <tp:taxon-name><tp:taxon-name-part taxon-name-part-type="family">Leptophlebiidae</tp:taxon-name-part></tp:taxon-name>: <tp:taxon-name><tp:taxon-name-part taxon-name-part-type="subfamily">Atalophlebiinae</tp:taxon-name-part></tp:taxon-name> of New Caledonia (<tp:taxon-name><tp:taxon-name-part taxon-name-part-type="order">Ephemeroptera</tp:taxon-name-part></tp:taxon-name>). Part V. - Systematics.</article-title><source>Revue d’Hydrobiologie Tropicale</source><volume>23</volume>: <fpage>121</fpage>–<lpage>140</lpage>.</mixed-citation></ref><ref id="B13"><mixed-citation xmlns:xlink="http://www.w3.org/1999/xlink" xlink:type="simple"><person-group><name name-style="western"><surname>Mary</surname><given-names>N</given-names></name></person-group> (<year>2017</year>) <source>Les macro-invertébrés benthiques des cours d’eau de la Nouvelle-Calédonie. Guide d’identification. Version révisée 2017.</source><publisher-name>DAVAR Nouvelle-Calédonie</publisher-name>, <publisher-loc>OEIL, CNRT</publisher-loc>, <size units="page">182 pp</size>.</mixed-citation></ref></ref-list></tp:taxon-treatment>
