# Supplementary material for: ﻿Big diversity in a small hotspot: two new species of Leptophlebiidae (Insecta, Ephemeroptera) from New Caledonia
Source: Zookeys. 2023 Jan 25;1143:71–88. doi: 10.3897/zookeys.1143.96148 (PMC10208365; doi:10.3897/zookeys.1143.96148)
Supplement: XML Treatment for Simulacala rara [file zookeys.1143.96148-treatment2.xml]

<!DOCTYPE tp:taxon-treatment
  PUBLIC "-//TaxonX//DTD Taxonomic Treatment Publishing DTD v0 20100105//EN" "tax-treatment-NSO.dtd">
<tp:taxon-treatment xmlns:tp="http://www.plazi.org/taxpub"><tp:treatment-meta><kwd-group><label>Taxon classification</label><kwd>
                <named-content content-type="kingdom">Animalia</named-content>
              </kwd><kwd>
                <named-content content-type="order">Ephemeroptera</named-content>
              </kwd><kwd>
                <named-content content-type="family">Leptophlebiidae</named-content>
              </kwd></kwd-group><mixed-citation publication-type="journal"><person-group><name><surname>Hrivniak</surname><given-names>Ľuboš</given-names></name><name><surname>Sartori</surname><given-names>Michel</given-names></name><name><surname>Sroka</surname><given-names>Pavel</given-names></name><name><surname>Bojková</surname><given-names>Jindřiška</given-names></name></person-group><article-title>﻿Big diversity in a small hotspot: two new species of <tp:taxon-name><tp:taxon-name-part taxon-name-part-type="family">Leptophlebiidae</tp:taxon-name-part></tp:taxon-name> (<tp:taxon-name><tp:taxon-name-part taxon-name-part-type="class">Insecta</tp:taxon-name-part></tp:taxon-name>, <tp:taxon-name><tp:taxon-name-part taxon-name-part-type="order">Ephemeroptera</tp:taxon-name-part></tp:taxon-name>) from New Caledonia</article-title><source>Zookeys</source><day>25</day><month>01</month><year>2023</year><volume>1143</volume><fpage>71</fpage><lpage>88</lpage><pub-id pub-id-type="doi">10.3897/zookeys.1143.96148</pub-id></mixed-citation></tp:treatment-meta><tp:nomenclature><label>﻿</label><tp:taxon-name>
              <object-id xmlns:xlink="http://www.w3.org/1999/xlink" content-type="arpha" xlink:type="simple">0573CA05-0E89-5338-9878-ACA919338F96</object-id>
              <tp:taxon-name-part taxon-name-part-type="genus" reg="Simulacala">Simulacala</tp:taxon-name-part>
              <tp:taxon-name-part taxon-name-part-type="species" reg="rara">rara</tp:taxon-name-part>
              <object-id xmlns:xlink="http://www.w3.org/1999/xlink" content-type="zoobank" xlink:type="simple">https://zoobank.org/5A2F303F-9F02-44C7-A511-AC1BAE447ABB</object-id>
            </tp:taxon-name><tp:taxon-authority>Hrivniak &amp; Bojková</tp:taxon-authority><tp:taxon-status xmlns:xlink="http://www.w3.org/1999/xlink" xlink:type="simple">sp. nov.</tp:taxon-status></tp:nomenclature><tp:treatment-sec sec-type="material" id="SECID0EQVAG"><title>Material examined.</title><p><bold><italic>Holotype</italic>.</bold> Female larva, New Caledonia; Chagrin, Fridoline River. (Loc. 98/2022), <named-content xmlns:xlink="http://www.w3.org/1999/xlink" content-type="dwc:verbatimCoordinates" xlink:type="simple"><named-content content-type="geo-json" specific-use="{&#34;type&#34;:&#34;Point&#34;,&#34;coordinates&#34;:[164.257222,-20.490278]}" id="NCID0E5VAG" xlink:type="simple">-20.4902778, 164.2572222</named-content></named-content>, 70 m a.s.l.; 03.02.2022; leg. J. Bojková, Ľ. Hrivniak. Deposited in <named-content xmlns:xlink="http://www.w3.org/1999/xlink" content-type="dwc:institutional_code" xlink:title="Museum of Zoology, Lausanne" xlink:href="http://grbio.org/institution/musee-zoologique-0" xlink:type="simple">MZL</named-content>. <bold><italic>Paratypes</italic>.</bold> 2 larvae (1 larva mounted on slide and deposited in <abbrev xmlns:xlink="http://www.w3.org/1999/xlink" xlink:title="Biology Centre of the Czech Academy of Sciences, Institute of Entomology" id="ABBRID0ELWAG" xlink:type="simple">IECA</abbrev>, 1 larva deposited in <named-content xmlns:xlink="http://www.w3.org/1999/xlink" content-type="dwc:institutional_code" xlink:title="Museum of Zoology, Lausanne" xlink:href="http://grbio.org/institution/musee-zoologique-0" xlink:type="simple">MZL</named-content>—DNA extracted from both), same data as holotype.</p></tp:treatment-sec><tp:treatment-sec sec-type="material" id="SECID0ETWAG"><title>Other material examined</title><p><bold>(used for DNA extraction; cuticular skin preserved and deposited in <named-content xmlns:xlink="http://www.w3.org/1999/xlink" content-type="dwc:institutional_code" xlink:title="Museum of Zoology, Lausanne" xlink:href="http://grbio.org/institution/musee-zoologique-0" xlink:type="simple">MZL</named-content>).</bold> 2 larvae (GBIFCH01121825 and GBIFCH01121826), same data as holotype.</p></tp:treatment-sec><tp:treatment-sec sec-type="description" id="SECID0EAXAG"><title>Description of larva.</title><p>Body length of middle-instar larvae 3.0–3.5 mm. Size of late-female and male instar larvae unknown. General coloration of body yellowish with dark brown markings. Body covered by sparse hair-like setae.</p><p><bold><italic>Head</italic>.</bold> Prognathous, antennae more than 2× longer than head. Coloration yellowish with dark brown markings as in Fig. <xref ref-type="fig" rid="F5">5B</xref>.</p><fig id="F5" position="float" orientation="portrait"><object-id xmlns:xlink="http://www.w3.org/1999/xlink" content-type="doi" xlink:type="simple">10.3897/zookeys.1143.96148.figure5</object-id><object-id xmlns:xlink="http://www.w3.org/1999/xlink" content-type="arpha" xlink:type="simple">159DE31D-C2BC-5A23-BC83-2FAFD1721B6B</object-id><label>Figure 5.</label><caption><p><italic><tp:taxon-name><tp:taxon-name-part taxon-name-part-type="genus" reg="Simulacala">Simulacala</tp:taxon-name-part><tp:taxon-name-part taxon-name-part-type="species" reg="rara">rara</tp:taxon-name-part></tp:taxon-name></italic> sp. nov., larva: <bold>A</bold> habitus dorsal <bold>B</bold> habitus lateral <bold>C</bold> habitus ventral <bold>D</bold> labrum (left half dorsal, right half ventral) and clypeus <bold>E</bold> incisors and prostheca of left mandible <bold>F</bold> incisors and prostheca of right mandible <bold>G</bold> labium (left half dorsal, right half ventral) <bold>H</bold> foreleg <bold>I</bold> tarsal claw of foreleg <bold>J</bold> abdomen in ventral view (segments V–IX) <bold>K</bold> abdomen in lateral view (segments V–X) <bold>L</bold> gill V <bold>M</bold> gill I.</p></caption><graphic xmlns:xlink="http://www.w3.org/1999/xlink" xlink:href="zookeys-1143-071_article-96148__-g005.jpg" position="float" orientation="portrait" xlink:type="simple" id="oo_800600.jpg"><uri content-type="original_file" xlink:type="simple">https://binary.pensoft.net/fig/800600</uri></graphic></fig><p><bold><italic>Mouthparts</italic>.</bold> Shape of labrum and clypeus as in Fig. <xref ref-type="fig" rid="F5">5D</xref>. Labrum ca. 2.3× wider than long. Length and width of labrum approximately same as length and width of clypeus (Fig. <xref ref-type="fig" rid="F5">5D</xref>). Dorsal surface of labrum with scattered hair-like setae and two irregular rows of bristle-like setae along anterior margin (Fig. <xref ref-type="fig" rid="F5">5D</xref>, left half; setae marked with dots). Anterior margin medially deeply cleft, with two large denticles (Fig. <xref ref-type="fig" rid="F5">5D</xref>). Ventral surface with long hair-like setae submedially and anterolaterally (Fig. <xref ref-type="fig" rid="F5">5D</xref>, right half). Lingua with well-developed lateral processes and deeply cleft anterior margin. Superlinguae laterally extended with bristle-like setae along dorsal margins, lateral margins acute (Fig. <xref ref-type="fig" rid="F6">6C</xref>). Both mandibles with two incisor groups, separated from base and equipped with denticles (Fig. <xref ref-type="fig" rid="F5">5E, F</xref>). Prostheca of right and left mandible similar, indistinctly divided into two branches, each with long filaments apically. Shape and setation of maxillae as on Fig. <xref ref-type="fig" rid="F6">6D</xref>. Maxillary palps three-segmented, first and second segment of approximately same length, length of third segment 0.73–0.80× length of second segment. Third segment triangular and broad at base. Shape of glossae and paraglossae as in Fig. <xref ref-type="fig" rid="F5">5G</xref>. Labial palps three-segmented, length of second segment 0.82–0.95× length of first segment, length of third segment 0.61–0.68× length of second segment. Third segment triangular, broad at base, with spine-like setae on inner and dorsal margins (Fig. <xref ref-type="fig" rid="F5">5G</xref>).</p><fig id="F6" position="float" orientation="portrait"><object-id xmlns:xlink="http://www.w3.org/1999/xlink" content-type="doi" xlink:type="simple">10.3897/zookeys.1143.96148.figure6</object-id><object-id xmlns:xlink="http://www.w3.org/1999/xlink" content-type="arpha" xlink:type="simple">4484EB51-8ACC-5E79-B7C2-634001D36587</object-id><label>Figure 6.</label><caption><p><bold>A</bold> hypopharynx of <italic><tp:taxon-name><tp:taxon-name-part taxon-name-part-type="genus" reg="Fasciamirus">Fasciamirus</tp:taxon-name-part><tp:taxon-name-part taxon-name-part-type="species" reg="petersorum">petersorum</tp:taxon-name-part></tp:taxon-name></italic> sp. nov. <bold>B</bold> maxilla of <italic><tp:taxon-name><tp:taxon-name-part taxon-name-part-type="genus" reg="Fasciamirus">F.</tp:taxon-name-part><tp:taxon-name-part taxon-name-part-type="species" reg="petersorum">petersorum</tp:taxon-name-part></tp:taxon-name></italic> sp. nov. <bold>C</bold> hypopharynx of <italic><tp:taxon-name><tp:taxon-name-part taxon-name-part-type="genus" reg="Simulacala">Simulacala</tp:taxon-name-part><tp:taxon-name-part taxon-name-part-type="species" reg="rara">rara</tp:taxon-name-part></tp:taxon-name></italic> sp. nov. <bold>D</bold> maxilla of <italic><tp:taxon-name><tp:taxon-name-part taxon-name-part-type="genus" reg="Simulacala">S.</tp:taxon-name-part><tp:taxon-name-part taxon-name-part-type="species" reg="rara">rara</tp:taxon-name-part></tp:taxon-name></italic> sp. nov.</p></caption><graphic xmlns:xlink="http://www.w3.org/1999/xlink" xlink:href="zookeys-1143-071_article-96148__-g006.jpg" position="float" orientation="portrait" xlink:type="simple" id="oo_800601.jpg"><uri content-type="original_file" xlink:type="simple">https://binary.pensoft.net/fig/800601</uri></graphic></fig><p><bold><italic>Thorax</italic>.</bold> Yellowish with dark brown markings dorsally (Fig. <xref ref-type="fig" rid="F5">5A–C</xref>).</p><p><bold><italic>Legs</italic>.</bold> Yellowish, without apparent pattern (Fig. <xref ref-type="fig" rid="F5">5B, H</xref>). Maximum width of tibiae 1.41–1.60× width of tarsi. Tibiae oval in cross-section. Inner margins of femora indented in apical half. Claws with 3–5 large denticles (apically progressively longer); apical part of claws hooked with a row of small denticles as in Fig. <xref ref-type="fig" rid="F5">5I</xref>.</p><p><bold><italic>Abdomen</italic>.</bold> Terga brownish with pale markings forming median stripe and pair of medio-lateral elongated maculae (Fig. <xref ref-type="fig" rid="F5">5A</xref>). Terga darkened sub-laterally. Sterna yellowish, without pattern (Fig. <xref ref-type="fig" rid="F5">5C</xref>). Postero-lateral spines on abdominal segments VI–IX (Fig. <xref ref-type="fig" rid="F5">5J, K</xref>). Spines on segment IX apically indented (Fig. <xref ref-type="fig" rid="F5">5K</xref>). Posterior portion of sternum IX triangular, rounded apically (Fig. <xref ref-type="fig" rid="F5">5J</xref>).</p><p><bold><italic>Gills</italic>.</bold> On abdominal segments I–VII. Shape of all gills alike; all gills divided from near base. Each branch narrow and distinctly elongated (e.g. gill IV in middle-instar larvae reaches or exceeds end of abdomen), smoothly tapered to apex (Fig. <xref ref-type="fig" rid="F5">5A, L, M</xref>). Lamellae pale grey, tracheae greyish.</p><p><bold><italic>Caudal filaments</italic>.</bold> Yellowish, terminal filament little longer than cerci. Cerci length approximately 1.2× body length.</p></tp:treatment-sec><tp:treatment-sec sec-type="Subimago, imago, and egg" id="SECID0EZ5AG"><title>Subimago, imago, and egg.</title><p>Unknown.</p></tp:treatment-sec><tp:treatment-sec sec-type="etymology" id="SECID0E55AG"><title>Etymology.</title><p>The species is named according to its rare occurrence in Grande Terre. Feminine.</p></tp:treatment-sec><tp:treatment-sec sec-type="Generic attribution" id="SECID0ED6AG"><title>Generic attribution.</title><p>The larva of the genus <italic><tp:taxon-name><tp:taxon-name-part taxon-name-part-type="genus" reg="Simulacala">Simulacala</tp:taxon-name-part></tp:taxon-name></italic> was defined by <xref ref-type="bibr" rid="B23">Peters et al. (1990)</xref> based on the following morphological characters: i) inner margin of third segment of labial palps has thick heavy spines; ii) glossae of labium are straight; iii) denticles on claws are progressively larger apically, except apical denticle larger to much larger; iv) third segment of the maxillary palps is 3/4 to 4/5 length of second segment; and v) abdominal gills I–VII are deeply forked and 2 portions of lamellae overlap; each portion is long and smoothly to abruptly tapered to apex. <xref ref-type="bibr" rid="B13">Mary (2017)</xref> added two additional characters for the identification of the genus: i) anterior margin of labrum with 2 or 3 large denticles and ii) length of the distal segment of the labial palp approximately equal to its maximum width.</p><p>Almost all generic characters mentioned above correspond to <italic><tp:taxon-name><tp:taxon-name-part taxon-name-part-type="genus" reg="Simulacala">S.</tp:taxon-name-part><tp:taxon-name-part taxon-name-part-type="species" reg="rara">rara</tp:taxon-name-part></tp:taxon-name></italic> sp. nov. suggesting its position in the genus <italic><tp:taxon-name><tp:taxon-name-part taxon-name-part-type="genus" reg="Simulacala">Simulacala</tp:taxon-name-part></tp:taxon-name></italic>. The only exception is the length of the distal segment of the labial palps, reaching approximately 1.5 times its width. Nevertheless, other characteristics of labial palps, notably the presence of dense spines on the inner and dorsal margins correspond to the genus <italic><tp:taxon-name><tp:taxon-name-part taxon-name-part-type="genus" reg="Simulacala">Simulacala</tp:taxon-name-part></tp:taxon-name></italic>.</p><p>The genus <italic><tp:taxon-name><tp:taxon-name-part taxon-name-part-type="genus" reg="Fasciamirus">Fasciamirus</tp:taxon-name-part></tp:taxon-name></italic> is most closely related to <italic><tp:taxon-name><tp:taxon-name-part taxon-name-part-type="genus" reg="Simulacala">Simulacala</tp:taxon-name-part></tp:taxon-name></italic> and their larvae possess similar morphological characters as indicated by <xref ref-type="bibr" rid="B23">Peters et al. (1990)</xref>. They can be distinguished based on the presence of dark bands on femora of all legs in <italic><tp:taxon-name><tp:taxon-name-part taxon-name-part-type="genus" reg="Fasciamirus">Fasciamirus</tp:taxon-name-part></tp:taxon-name></italic>, whereas these bands are absent in <italic><tp:taxon-name><tp:taxon-name-part taxon-name-part-type="genus" reg="Simulacala">Simulacala</tp:taxon-name-part></tp:taxon-name></italic>; this applies to imagos, subimagos and larvae (<xref ref-type="bibr" rid="B23">Peters et al. 1990</xref>). According to our observation, this coloration pattern is visible already in younger larval instars of <italic><tp:taxon-name><tp:taxon-name-part taxon-name-part-type="genus" reg="Fasciamirus">Fasciamirus</tp:taxon-name-part></tp:taxon-name></italic>. Femora of <italic><tp:taxon-name><tp:taxon-name-part taxon-name-part-type="genus" reg="Simulacala">S.</tp:taxon-name-part><tp:taxon-name-part taxon-name-part-type="species" reg="rara">rara</tp:taxon-name-part></tp:taxon-name></italic> sp. nov. do not exhibit dark bands, suggesting an attribution to the genus <italic><tp:taxon-name><tp:taxon-name-part taxon-name-part-type="genus" reg="Simulacala">Simulacala</tp:taxon-name-part></tp:taxon-name></italic>. Additionally, longer and wider triangular shape of the third segment of maxilary palp in <italic><tp:taxon-name><tp:taxon-name-part taxon-name-part-type="genus" reg="Simulacala">S.</tp:taxon-name-part><tp:taxon-name-part taxon-name-part-type="species" reg="rara">rara</tp:taxon-name-part></tp:taxon-name></italic> sp. nov. is characteristic for the genus <italic><tp:taxon-name><tp:taxon-name-part taxon-name-part-type="genus" reg="Simulacala">Simulacala</tp:taxon-name-part></tp:taxon-name></italic> (see <xref ref-type="bibr" rid="B23">Peters et al. 1990</xref>: fig. 110 and Fig. <xref ref-type="fig" rid="F6">6D</xref>). <italic><tp:taxon-name><tp:taxon-name-part taxon-name-part-type="genus" reg="Fasciamirus">Fasciamirus</tp:taxon-name-part></tp:taxon-name></italic> possesses a rather narrower triangular and a shorter third segment of maxilary palps (see <xref ref-type="bibr" rid="B23">Peters et al. 1990</xref>: fig. 104 and Fig. <xref ref-type="fig" rid="F6">6B</xref>).</p><p>According to the larval morphological characters given by <xref ref-type="bibr" rid="B23">Peters et al. (1990)</xref> and <xref ref-type="bibr" rid="B13">Mary (2017)</xref>, <italic><tp:taxon-name><tp:taxon-name-part taxon-name-part-type="genus" reg="Simulacala">S.</tp:taxon-name-part><tp:taxon-name-part taxon-name-part-type="species" reg="rara">rara</tp:taxon-name-part></tp:taxon-name></italic> sp. nov. is attributable to the genus <italic><tp:taxon-name><tp:taxon-name-part taxon-name-part-type="genus" reg="Simulacala">Simulacala</tp:taxon-name-part></tp:taxon-name></italic> based on following characters: i) third segment of labial palps broad, triangular, with spine-like setae on inner margins (Fig. <xref ref-type="fig" rid="F5">5G</xref>); ii) gills lanceolate, narrow (width of both branches less than 1/3 of length) and divided at base (Fig. <xref ref-type="fig" rid="F5">5L, M</xref>); iii) tibiae of all legs oval in cross-section; iv) denticles on claws are progressively larger apically with apical denticle larger to much larger (Fig. <xref ref-type="fig" rid="F5">5I</xref>); v) glossae of labium are straight (Fig. <xref ref-type="fig" rid="F5">5G</xref>); vi) segment 3 of the maxillary palps is 3/4 to 4/5 length of segment 2 (Fig. <xref ref-type="fig" rid="F6">6D</xref>); vii) femora of all legs without dark apical and distal maculae (Fig. <xref ref-type="fig" rid="F5">5B</xref>).</p><p>We do not rule out the possibility that <italic><tp:taxon-name><tp:taxon-name-part taxon-name-part-type="genus" reg="Simulacala">S.</tp:taxon-name-part><tp:taxon-name-part taxon-name-part-type="species" reg="rara">rara</tp:taxon-name-part></tp:taxon-name></italic> sp. nov. may represent a separate monospecific genus, as the larval morphological convergences in New Caledonia are extreme and adults, bearing more informative systematic traits, are unknown. Nevertheless, the larvae of <italic><tp:taxon-name><tp:taxon-name-part taxon-name-part-type="genus" reg="Simulacala">S.</tp:taxon-name-part><tp:taxon-name-part taxon-name-part-type="species" reg="rara">rara</tp:taxon-name-part></tp:taxon-name></italic> sp. nov. are morphologically most similar to the genus <italic><tp:taxon-name><tp:taxon-name-part taxon-name-part-type="genus" reg="Simulacala">Simulacala</tp:taxon-name-part></tp:taxon-name></italic> as currently defined. Therefore, we describe this species therein until the large-scale revision of New Caledonian <tp:taxon-name><tp:taxon-name-part taxon-name-part-type="subfamily">Atalophlebiinae</tp:taxon-name-part></tp:taxon-name> is completed, based on larger number of mitochondrial and nuclear markers. This revision is currently in preparation.</p></tp:treatment-sec><tp:treatment-sec sec-type="Larval morphological diagnostics" id="SECID0ETGBG"><title>Larval morphological diagnostics.</title><p><italic><tp:taxon-name><tp:taxon-name-part taxon-name-part-type="genus" reg="Simulacala">Simulacala</tp:taxon-name-part><tp:taxon-name-part taxon-name-part-type="species" reg="rara">rara</tp:taxon-name-part></tp:taxon-name></italic> sp. nov. can be distinguished by the combination of the following characters: i) all gills narrow, smoothly tapering to the apex, distinctly elongated and reaching or exceeding end of abdomen in middle-instar larvae (Fig. <xref ref-type="fig" rid="F5">5A, L, M</xref>); ii) femora and mesobasisternum without dark markings (Fig. <xref ref-type="fig" rid="F5">5B, H</xref>); iii) anteromedian margin of labrum with two large denticles (Fig. <xref ref-type="fig" rid="F5">5D</xref>).</p></tp:treatment-sec><tp:treatment-sec sec-type="Differential diagnosis" id="SECID0EQHBG"><title>Differential diagnosis.</title><p>Three other species of the genus <italic><tp:taxon-name><tp:taxon-name-part taxon-name-part-type="genus" reg="Simulacala">Simulacala</tp:taxon-name-part></tp:taxon-name></italic> occur in Grande Terre: <italic><tp:taxon-name><tp:taxon-name-part taxon-name-part-type="genus" reg="Simulacala">Simulacala</tp:taxon-name-part><tp:taxon-name-part taxon-name-part-type="species" reg="notialis">notialis</tp:taxon-name-part></tp:taxon-name></italic> Peters, Peters &amp; Edmunds, 1990, <italic><tp:taxon-name><tp:taxon-name-part taxon-name-part-type="genus" reg="Simulacala">S.</tp:taxon-name-part><tp:taxon-name-part taxon-name-part-type="species" reg="massula">massula</tp:taxon-name-part></tp:taxon-name></italic> Peters, Peters &amp; Edmunds, 1990, and <italic><tp:taxon-name><tp:taxon-name-part taxon-name-part-type="genus" reg="Simulacala">S.</tp:taxon-name-part><tp:taxon-name-part taxon-name-part-type="species" reg="milleti">milleti</tp:taxon-name-part></tp:taxon-name></italic> Peters, Peters &amp; Edmunds, 1990. <italic><tp:taxon-name><tp:taxon-name-part taxon-name-part-type="genus" reg="Simulacala">Simulacala</tp:taxon-name-part><tp:taxon-name-part taxon-name-part-type="species" reg="rara">rara</tp:taxon-name-part></tp:taxon-name></italic> sp. nov. can be distinguished from all known species by distinctly elongated and narrow gills (Fig. <xref ref-type="fig" rid="F5">5A, L, M</xref>). <italic><tp:taxon-name><tp:taxon-name-part taxon-name-part-type="genus" reg="Simulacala">Simulacala</tp:taxon-name-part><tp:taxon-name-part taxon-name-part-type="species" reg="notialis">notialis</tp:taxon-name-part></tp:taxon-name></italic> is characterised by shorter (gill IV reaches tergum VII) and wider gills that taper abruptly toward the apex (<xref ref-type="bibr" rid="B23">Peters et al. 1990</xref>: fig. 131). <italic><tp:taxon-name><tp:taxon-name-part taxon-name-part-type="genus" reg="Simulacala">Simulacala</tp:taxon-name-part><tp:taxon-name-part taxon-name-part-type="species" reg="massula">massula</tp:taxon-name-part></tp:taxon-name></italic> and <italic><tp:taxon-name><tp:taxon-name-part taxon-name-part-type="genus" reg="Simulacala">S.</tp:taxon-name-part><tp:taxon-name-part taxon-name-part-type="species" reg="milleti">milleti</tp:taxon-name-part></tp:taxon-name></italic> have gills that taper gently toward the apex, but are distinctly shorter (gill IV in middle-instar larvae reaches tergum VII–IX) and that are wider (<xref ref-type="bibr" rid="B23">Peters et al. 1990</xref>: figs 132, 135, respectively) than in <italic><tp:taxon-name><tp:taxon-name-part taxon-name-part-type="genus" reg="Simulacala">S.</tp:taxon-name-part><tp:taxon-name-part taxon-name-part-type="species" reg="rara">rara</tp:taxon-name-part></tp:taxon-name></italic> sp. nov. with narrow gills and gill IV reaching or exceeding end of abdomen in middle-instar larvae. <italic><tp:taxon-name><tp:taxon-name-part taxon-name-part-type="genus" reg="Simulacala">Simulacala</tp:taxon-name-part><tp:taxon-name-part taxon-name-part-type="species" reg="massula">massula</tp:taxon-name-part></tp:taxon-name></italic> can be distinguished by a blackish macula on the anterior margin of the mesobasisternum and apically darkened femora (<xref ref-type="bibr" rid="B23">Peters et al. 1990</xref>: fig. 133) from <italic><tp:taxon-name><tp:taxon-name-part taxon-name-part-type="genus" reg="Simulacala">S.</tp:taxon-name-part><tp:taxon-name-part taxon-name-part-type="species" reg="rara">rara</tp:taxon-name-part></tp:taxon-name></italic> sp. nov. and <italic><tp:taxon-name><tp:taxon-name-part taxon-name-part-type="genus" reg="Simulacala">S.</tp:taxon-name-part><tp:taxon-name-part taxon-name-part-type="species" reg="milleti">milleti</tp:taxon-name-part></tp:taxon-name></italic> with femora and thoracic sterna without any pattern.</p></tp:treatment-sec><tp:treatment-sec sec-type="distribution" id="SECID0EGMBG"><title>Distribution and habitat preferences.</title><p>The species was found in the single stream Fridoline (a small stream, 3–5 m wide) in the northern province of Grande Terre (Fig. <xref ref-type="fig" rid="F1">1</xref>), on ultramafic bedrock. Its catchment includes the area of old chromite mines and active nickel laterite mines. We did not find elevated concentrations of dissolved metals (Fe, Mn, Cr, Ni) in the stream water, but magnesium content was very high (66.7 mgl<sup>-1</sup>) and bed surface was rich in iron precipitates. The stream was eutrophic, with total P concentration 26.2 µgl<sup>-1</sup> and about 70% cover of bed substrate by filamentous green algae. The sampled section had riffles with slightly turbulent flow and gravel substrate, and predominant slow-flowing part with sandy and fine gravel substrate (Fig. <xref ref-type="fig" rid="F7">7D, E</xref>). Larvae were collected from fine gravel and sand behind stones in the riffles. They avoided similar fine-grained sediments in the slow-flowing part of the section.</p><fig id="F7" position="float" orientation="portrait"><object-id xmlns:xlink="http://www.w3.org/1999/xlink" content-type="doi" xlink:type="simple">10.3897/zookeys.1143.96148.figure7</object-id><object-id xmlns:xlink="http://www.w3.org/1999/xlink" content-type="arpha" xlink:type="simple">D1C5254D-304F-58EB-8CA5-5872EFDD06A5</object-id><label>Figure 7.</label><caption><p><bold>A</bold> type locality of <italic><tp:taxon-name><tp:taxon-name-part taxon-name-part-type="genus" reg="Fasciamirus">Fasciamirus</tp:taxon-name-part><tp:taxon-name-part taxon-name-part-type="species" reg="petersorum">petersorum</tp:taxon-name-part></tp:taxon-name></italic> sp. nov. <bold>B, C</bold> variability in habitat of <italic><tp:taxon-name><tp:taxon-name-part taxon-name-part-type="genus" reg="Fasciamirus">F.</tp:taxon-name-part><tp:taxon-name-part taxon-name-part-type="species" reg="petersorum">petersorum</tp:taxon-name-part></tp:taxon-name></italic> sp. nov. <bold>D, E</bold> type locality of <italic><tp:taxon-name><tp:taxon-name-part taxon-name-part-type="genus" reg="Simulacala">Simulacala</tp:taxon-name-part><tp:taxon-name-part taxon-name-part-type="species" reg="rara">rara</tp:taxon-name-part></tp:taxon-name></italic> sp. nov.</p></caption><graphic xmlns:xlink="http://www.w3.org/1999/xlink" xlink:href="zookeys-1143-071_article-96148__-g007.jpg" position="float" orientation="portrait" xlink:type="simple" id="oo_800602.jpg"><uri content-type="original_file" xlink:type="simple">https://binary.pensoft.net/fig/800602</uri></graphic></fig></tp:treatment-sec><tp:treatment-sec><!--Section generated to contain objects referenced in tp:taxon-treatment.--><fig id="F1" position="float" orientation="portrait"><object-id xmlns:xlink="http://www.w3.org/1999/xlink" content-type="doi" xlink:type="simple">10.3897/zookeys.1143.96148.figure1</object-id><object-id xmlns:xlink="http://www.w3.org/1999/xlink" content-type="arpha" xlink:type="simple">3CDBE8E1-F96B-5BF7-8F55-8A138D35E4A4</object-id><label>Figure 1.</label><caption><p>Location of New Caledonia and distribution of the two new species in Grande Terre, <italic><tp:taxon-name><tp:taxon-name-part taxon-name-part-type="genus" reg="Fasciamirus">Fasciamirus</tp:taxon-name-part><tp:taxon-name-part taxon-name-part-type="species" reg="petersorum">petersorum</tp:taxon-name-part></tp:taxon-name></italic> sp. nov. – orange circles and <italic><tp:taxon-name><tp:taxon-name-part taxon-name-part-type="genus" reg="Simulacala">Simulacala</tp:taxon-name-part><tp:taxon-name-part taxon-name-part-type="species" reg="rara">rara</tp:taxon-name-part></tp:taxon-name></italic> sp. nov. – red circle.</p></caption><graphic xmlns:xlink="http://www.w3.org/1999/xlink" xlink:href="zookeys-1143-071_article-96148__-g001.jpg" position="float" orientation="portrait" xlink:type="simple" id="oo_800596.jpg"><uri content-type="original_file" xlink:type="simple">https://binary.pensoft.net/fig/800596</uri></graphic></fig></tp:treatment-sec><ref-list><ref id="B23"><mixed-citation xmlns:xlink="http://www.w3.org/1999/xlink" xlink:type="simple"><person-group><name name-style="western"><surname>Peters</surname><given-names>WL</given-names></name><name name-style="western"><surname>Peters</surname><given-names>JG</given-names></name><name name-style="western"><surname>Edmunds</surname><given-names>Jr GF</given-names></name></person-group> (<year>1990</year>) <article-title>The <tp:taxon-name><tp:taxon-name-part taxon-name-part-type="family">Leptophlebiidae</tp:taxon-name-part></tp:taxon-name>: <tp:taxon-name><tp:taxon-name-part taxon-name-part-type="subfamily">Atalophlebiinae</tp:taxon-name-part></tp:taxon-name> of New Caledonia (<tp:taxon-name><tp:taxon-name-part taxon-name-part-type="order">Ephemeroptera</tp:taxon-name-part></tp:taxon-name>). Part V. - Systematics.</article-title><source>Revue d’Hydrobiologie Tropicale</source><volume>23</volume>: <fpage>121</fpage>–<lpage>140</lpage>.</mixed-citation></ref><ref id="B13"><mixed-citation xmlns:xlink="http://www.w3.org/1999/xlink" xlink:type="simple"><person-group><name name-style="western"><surname>Mary</surname><given-names>N</given-names></name></person-group> (<year>2017</year>) <source>Les macro-invertébrés benthiques des cours d’eau de la Nouvelle-Calédonie. Guide d’identification. Version révisée 2017.</source><publisher-name>DAVAR Nouvelle-Calédonie</publisher-name>, <publisher-loc>OEIL, CNRT</publisher-loc>, <size units="page">182 pp</size>.</mixed-citation></ref></ref-list></tp:taxon-treatment>
